# Supplementary material for: Unbiasing fermionic quantum Monte Carlo with a quantum computer
Source: Nature. 2022 Mar 16;603(7901):416–20. doi: 10.1038/s41586-021-04351-z (PMC8930773; doi:10.1038/s41586-021-04351-z)
Supplement: Supplementary file 3 — Source Data Fig. 2 [file 41586_2021_4351_MOESM3_ESM.xlsx]

## Sheet: Figure2b
	in kcal/mol							in kcal/mol
	Q. trial (exp)							QC-AFQMC (exp.)						QC-AFQMC (exp.)	error bar
	number of measurements	repeat 1	repeat 2	repeat 3	repeat 4			number of measurements	repeat 1	repeat 2	repeat 3	repeat 4		number of measurements	repeat 1	repeat 2	repeat 3	repeat 4
	10000	-41.2168	-63.7425	-33.2916	-130.601			10000	64.6966	73.1837	64.2561	66.5584		10000	0.030748	0.0363956	0.035768	0.0853413
	16000	-27.1627	-40.2457	-16.2109	-85.1756			16000	67.4144	67.469	66.1562	63.323		16000	0.0301205	0.035768	0.0276104	0.066516
	28000	25.2993	-16.6242	-14.4337	-75.0368			28000	65.1729	65.5764	66.7285	67.2054		28000	0.0175703	0.0225903	0.0244729	0.0502008
	47000	37.2279	13.9305	-3.42873	-35.5615			47000	65.2614	64.6219	66.6959	67.5675		47000	0.0150602	0.0194528	0.0257279	0.0420431
	80000	27.1335	1.96352	13.0595	-12.543			80000	65.1534	67.5562	65.4377	65.2953		80000	0.0175703	0.0276104	0.0238454	0.034513
	136000	40.5071	22.5786	14.8496	8.0549			136000	65.3216	66.5603	65.3957	63.9342		136000	0.0144327	0.0232179	0.0232179	0.0326305
	229000	48.8968	34.6359	23.458	15.4492			229000	65.3417	65.6216	64.6238	64.0791		229000	0.0156877	0.0138052	0.0257279	0.0313755
	387000	50.8501	42.8929	27.7042	22.3114			387000	65.1735	65.535	65.1214	63.9969		387000	0.0138052	0.0138052	0.0225903	0.0301205
	652000	54.0216	46.138	29.1559	24.4241			652000	65.2444	65.1403	64.6113	64.1833		652000	0.0112952	0.0106677	0.0251004	0.0276104
	1100000	55.9845	49.149	30.5882	26.854			1100000	64.6031	64.7907	64.6219	64.3151		1100000	0.0106677	0.0106677	0.0251004	0.0288654
	1856000	55.6606	49.9742	27.1278	26.1737			1856000	64.6922	64.8297	64.8918	64.482		1856000	0.0100402	0.00941264	0.0282379	0.0301205
	3129000	54.9384	51.1014	29.5295	26.6742			3129000	64.514	64.7324	64.637	64.5642		3129000	0.0106677	0.0100402	0.0276104	0.0282379
	5276000	55.4526	50.8254	28.8381	26.9751			5276000	64.2963	64.7205	64.514	64.7048		5276000	0.0106677	0.0106677	0.0251004	0.0288654
	8896000	55.5987	50.91	29.8456	29.3303			8896000	64.2856	64.7964	64.5435	64.7518		8896000	0.0106677	0.0106677	0.0276104	0.0269829
	15000000	55.2391	51.8115	29.8485	29.3388			15000000	64.2837	64.8284	64.5667	64.6841		15000000	0.0106677	0.0100402	0.0257279	0.0269829

## Sheet: Figure2c
	in kcal/mol					in kcal/mol					in kcal/mol
	Q. trial (exp)					QC-AFQMC (exp.)					QC-AFQMC (exp.)	error bar
	number of measurements	repeat 1	repeat 2			number of measurements	repeat 1	repeat 2			number of measurements	repeat 1	repeat 2
	10000	-2.29934	-214.252			10000	66.4838	91.8227			10000	0.0577309	0.16629
	16000	-6.92526	-277.47			16000	67.6956	76.3163			16000	0.0558484	0.328815
	28000	6.31977	-79.4188			28000	68.8753	84.4689			28000	0.0872238	0.16629
	47000	12.6085	-14.5819			47000	69.5938	76.2849			47000	0.118599	0.0740461
	80000	16.9264	-10.0757			80000	69.5612	82.501			80000	0.032003	0.13868
	136000	21.6234	3.55537			136000	69.408	76.6922			136000	0.0389056	0.0834588
	229000	19.2407	28.5534			229000	69.4382	71.1186			229000	0.0363956	0.0326305
	387000	32.3427	33.2051			387000	69.9151	70.0468			387000	0.0426707	0.0282379
	652000	33.5266	35.4268			652000	69.3258	70.2677			652000	0.0414156	0.0407881
	1100000	37.1727	34.042			1100000	69.7243	69.8222			1100000	0.0232179	0.0251004
	1856000	37.7367	33.4662			1856000	69.5856	69.9872			1856000	0.0200803	0.0257279
	3129000	36.3663	33.484			3129000	69.5059	69.9151			3129000	0.034513	0.029493
	5276000	38.2653	34.1951			5276000	69.8234	69.7287			5276000	0.0232179	0.0244729
	8896000	38.2803	33.926			8896000	69.9082	69.7375			8896000	0.0288654	0.0395331
	15000000	37.4341	34.5084			15000000	69.6697	69.7751			15000000	0.0219628	0.0269829
