# Supplementary material for: Unbiasing fermionic quantum Monte Carlo with a quantum computer
Source: Nature. 2022 Mar 16;603(7901):416–20. doi: 10.1038/s41586-021-04351-z (PMC8930773; doi:10.1038/s41586-021-04351-z)
Supplement: Supplementary file 4 — Source Data Fig. 3 [file 41586_2021_4351_MOESM4_ESM.xlsx]

## Sheet: Figure3a
		in Hartrees								in Hartrees	statistical error bar of AFQMC
		bond distance	Exact	QC-AFQMC (exp.)	Q. trial (exp.)	QC-AFQMC (ideal)	CCSD(T)	AFQMC		bond distance	QC-AFQMC (exp.) error bar	AFQMC error bar	QC-AFQMC (ideal) error bar
		1	-109.366	-109.367	-109.017	-109.367	-109.365	-109.367		1	7e-05	0.00032	9e-05
		1.125	-109.4	-109.401	-109.043	-109.4	-109.398	-109.4		1.125	8e-05	0.00029	0.0001
		1.25	-109.361	-109.361	-109.001	-109.36	-109.355	-109.36		1.25	8e-05	0.0004	0.0002
		1.5	-109.233	-109.231	-108.875	-109.231	-109.215	-109.234		1.5	9e-05	0.00026	0.0002
		1.75	-109.133	-109.133	-108.808	-109.133	-109.111	-109.141		1.75	8e-05	0.00018	0.0001
		2	-109.081	-109.083	-108.79	-109.083	-109.067	-109.094		2	7e-05	0.00019	7e-05
		2.25	-109.061	-109.062	-108.788	-109.063	-109.054	-109.074		2.25	7e-05	8e-05	6e-05
		Inset: error plot
		hartree to kcal/mol	627.51
		error in kcal/mol
		bond distance	QC-AFQMC (exp.)	Q. trial (exp.)	QC-AFQMC (ideal)	CCSD(T)	AFQMC
		1	-0.35768	219.108	-0.282379	0.64006	-0.527108
		1.125	-0.602409	223.895	-0.0753012	0.98519	-0.194528
		1.25	0.0251004	226.042	0.30748	3.52033	0.363956
		1.5	1.39935	225.075	1.51857	11.4897	-0.539658
		1.75	-0.263554	203.57	-0.232179	13.7362	-5.00753
		2	-1.73193	182.298	-1.4621	8.70983	-8.30195
		2.25	-0.389056	171.097	-1.11697	4.6373	-8.0133

## Sheet: Figure3b
		Energies in hartrees								in Hartrees	statistical error bar of AFQMC
		lattice constant	SHCI (Exact)	QC-AFQMC (exp.)	Q. trial (exp.)	QC-AFQMC (ideal)	CCSD(T)	AFQMC		lattice constant	QC-AFQMC (exp.) error bar	QC-AFQMC (ideal) error bar	AFQMC error bar
		2.88	-9.54591	-9.54582	-9.12108	-9.54555	-9.54646	-9.54149		2.88	5.3e-05	3.7e-05	0.000107
		3.24	-10.2292	-10.2305	-8.62529	-10.2284	-10.2301	-10.2241		3.24	7.3e-05	4.6e-05	0.000338
		3.6	-10.5605	-10.5586	-10.2779	-10.5586	-10.5622	-10.5525		3.6	8.5e-05	5.8e-05	0.000162
		3.96	-10.7004	-10.6949	-10.3689	-10.6956	-10.7039	-10.6869		3.96	0.000115	0.0001	0.000183
		4.32	-10.7441	-10.737	-10.2222	-10.7381	-10.7511	-10.7177		4.32	8.9e-05	8.6e-05	0.000301
		hartree to kcal/mol	627.51
		error in kcal/mol
		lattice constant	QC-AFQMC (exp.)	Q. trial (exp.)	QC-AFQMC (ideal)	CCSD(T)	AFQMC
		2.88	0.0566451	266.585	0.2267	-0.346645	2.7769
		3.24	-0.851063	1006.44	0.494945	-0.59323	3.16751
		3.6	1.17024	177.296	1.15393	-1.09943	5.01374
		3.96	3.49012	208.044	3.04208	-2.17293	8.49075
		4.32	4.44457	327.486	3.75619	-4.40125	16.5455
